# Supplementary material for: Meta-analysis of the accuracy for RASSF1A methylation in bronchial aspirates for the diagnosis of lung cancer
Source: PLoS One. 2024 Jul 25;19(7):e0299447. doi: 10.1371/journal.pone.0299447 (PMC11271935; doi:10.1371/journal.pone.0299447)
Supplement: S1 Table — (XLSX) [file pone.0299447.s002.xlsx]

## Sheet: Sheet1
October 30, 2022 Search strategies respectively for,
Pubmed (48), lung cancer+ methylation+ BALF
	((((((lung cancer[Title/Abstract]) OR (lung carcinoma[Title/Abstract])) OR (carcinoma of the lung[Title/Abstract])) OR (non small cell lung cancer[Title/Abstract])) OR (NSCLC[Title/Abstract])) AND (methylation[Title/Abstract])) AND (((((((((bronchoalveolar lavage fluid[Title/Abstract]) OR (BALF[Title/Abstract])) OR (bronchoalveolar fluid[Title/Abstract])) OR (alveolar lavage fluid[Title/Abstract]…
Embase (54), lung cancer+ methylation+ BALF
	('bronchoalveolar lavage fluid':ab,ti OR balf:ab,ti OR 'bronchoalveolar fluid':ab,ti OR 'alveolar lavage fluid':ab,ti OR 'bronchial lavage':ab,ti OR 'bronchial lavage fluid':ab,ti OR 'bronchial fluids':ab,ti OR 'bronchial washings':ab,ti) AND ((lung cancer)/br OR (('lung carcinoma'):ab,ti) OR (('carcinoma of the lung'):ab,ti) OR (('non small cell lung cancer'):ab,ti) OR ((nsclc):ab,ti)) AND ((met…
web of science (43), lung cancer+ methylation+ BALF
	(((((((AB=(bronchoalveolar lavage fluid)) OR AB=(balf)) OR AB=(bronchoalveolar fluid)) OR AB=(alveolar lavage fluid)) OR AB=(bronchial lavage)) OR AB=(bronchial lavage fluid)) OR AB=(bronchial fluids)) OR AB=(bronchial washings)
Wan Fang database (21)
	(((摘要=吸引物) OR 摘要=肺泡灌洗液) AND ((摘要=肺癌) AND 摘要=甲基化)) AND (摘要=RASSF1A)
