# Supplementary material for: Meta-analysis of the accuracy for RASSF1A methylation in bronchial aspirates for the diagnosis of lung cancer
Source: PLoS One. 2024 Jul 25;19(7):e0299447. doi: 10.1371/journal.pone.0299447 (PMC11271935; doi:10.1371/journal.pone.0299447)
Supplement: S2 Table — (XLSX) [file pone.0299447.s003.xlsx]

## Sheet: Sheet1
S2 Table Summary of the diagnostic results for different lung cancer types of the included studies.
Pathological types	Name	Year	TP	FP	FN	TN
a. AC	Ren M	2017	38	5	44	125
	Roncarati R	2020	17	0	24	31
	Schmiemann V	2005	11	0	22	102
	Grote HJ	2006	11	0	31	46
	Chen RY	2019	23	12	24	133
	Zhang YM	2016	49	19	64	300
b. SCC	Ren M	2017	10	5	7	125
	Roncarati R	2020	13	0	19	31
	Schmiemann V	2005	4	0	12	102
	Grote HJ	2006	13	0	35	46
	Chen RY	2019	19	12	25	133
	Zhang YM	2016	25	19	31	300
c. NSCLC	Ren M	2017	48	5	51	125
	Roncarati R	2020	30	0	43	31
	Schmiemann V	2005	15	0	34	102
	Grote HJ	2006	24	0	66	46
	Chen RY	2019	42	12	49	133
	Zhang YM	2016	74	19	95	300
d. SCLC	Ren M	2017	6	5	2	125
	Roncarati R	2020	9	0	2	31
	Schmiemann V	2005	14	0	3	102
	Grote HJ	2006	35	0	5	46
	Chen RY	2019	30	12	1	133
	Zhang YM	2016	36	19	2	300
Abbreviations: adenocarcinoma, AC; squamous carcinoma, SCC; Non-mall cell lung cancer, NSCLC; Small cell lung cancer, SCLC.
