# Supplementary material for: Meta-analysis of the accuracy for RASSF1A methylation in bronchial aspirates for the diagnosis of lung cancer
Source: PLoS One. 2024 Jul 25;19(7):e0299447. doi: 10.1371/journal.pone.0299447 (PMC11271935; doi:10.1371/journal.pone.0299447)
Supplement: S3 Table — (XLSX) [file pone.0299447.s004.xlsx]

## Sheet: Sheet1
S3 Table Summary of the diagnostic results for different tumor stages of the included studies.
tumor staging	Name	Year	TP	FP	FN	TN
Stage 0	Ren M	2017	2	5	2	125
	Chen RY	2019	2	12	3	133
Stage I	Ren M	2017	25	5	22	125
	Roncarati R	2020	0	0	11	31
	Chen RY	2019	8	12	10	133
Stage II	Ren M	2017	4	5	9	125
	Roncarati R	2020	0	0	2	31
	Chen RY	2019	19	12	13	133
Stage III	Ren M	2017	11	5	8	125
	Roncarati R	2020	5	0	3	31
	Chen RY	2019	25	12	14	133
Stage IV	Ren M	2017	13	5	12	125
	Roncarati R	2020	7	0	6	31
	Chen RY	2019	19	12	9	133
Stage 0-II	Ren M	2017	31	5	33	125
	Roncarati R	2020	0	0	13	31
	Chen RY	2019	29	12	26	133
Stage III-IV	Ren M	2017	24	5	20	125
	Roncarati R	2020	12	0	9	31
	Chen RY	2019	44	12	23	133
Abbreviations: True positives, TP; False positives, FP; False negatives, FN; True negatives, TN.
