# Supplementary material for: Meta-analysis of the accuracy for RASSF1A methylation in bronchial aspirates for the diagnosis of lung cancer
Source: PLoS One. 2024 Jul 25;19(7):e0299447. doi: 10.1371/journal.pone.0299447 (PMC11271935; doi:10.1371/journal.pone.0299447)
Supplement: S4 Table — (XLSX) [file pone.0299447.s005.xlsx]

## Sheet: Sheet1
S4 Table Summary of the primers of the included studies.
Study	Assay method	Primers		Groups	Probe	CpGs (n)	Product size (bp)
		F	R
Ilse, P 2014	QMSP	NA	NA	/	NA	NA	NA
Grote HJ 2006	QMSP	5'-GGTTTTGCGAGAGCGCGT-3'	5’-GCTAACAAACGCGAACCGAAC-3’	A	5’-6FAM-GGAGGCGTTGAAGTCGGGGTTC-TAMRA-3’	10	NA
Schmiemann V 2005	QMSP	5'-GGTTTTGCGAGAGCGCGT-3'	5’-GCTAACAAACGCGAACCGAAC-3’	A	5'-6FAM-GGAGGCGTTGAAGTCGGGGTT-TAMRA-3’	10	169
Schramm M 2011	QMSP	NA	NA	/	NA	NA	NA
van der Drift MA 2012	QMSP	NA	NA	/	NA	NA	NA
Roncarati R 2020	ddMSP	NA	NA	/	NA	NA	NA
Guo M 2004	MSP	(M)5'-GGGTTCGTTTTGTGGTTTCGTTC-3'	(M)5'-TAACCCGATTAAACCCGTACTTCG-3'	B	NA	NA	93
		(U)5'-GGGGTTTGTTTTGTGGTTTTGTTT-3'	(U)5'-AACATAACCCAATTAAACCCATACTTCA-3'		NA	NA	105
Kim H 2004	MSP	(M)5'-GGGTTTTGCGAGAGCGCG-3'	(M)5'-GCTAACAAACGCGAACCG-3'	C	NA	NA	169
		(U)5'-GGTTTTGTGAGAGTGTGTTTAG-3'	(U)5'-CACTAACAAACACAAACCAAAC-3'		NA	NA	169
Ren M 2017	QMSP	5'-GAGGGAAGGAAGGGTAAGG-3'	5'-GAGGGAAGGAAGGGTAAGG-3'	D	NA	NA	NA
Chen RY 2019	MSP	5'-GAGGGAAGGAAGGGTAAGG-3'	5'-GAGGGAAGGAAGGGTAAGG-3'	D	NA	NA	NA
Zhang YM 2016	QMSP	5'-GAGGGAAGGAAGGGTAAGG-3'	5'-GAGGGAAGGAAGGGTAAGG-3'	D	NA	NA	NA
Yu ZT 2007	MSP	(M)5'-GTGTTAACGCGTTGCGTATC-3'	(M)5'-AACCCCGCGAACTAAAAACGA-3'	E	NA	NA	NA
		(U)5'-TTTGGTTGGAGTGTGTTAATGTG-3'	(U)5'-CAAACCCCACAAACTAAAAACAA-3'		NA	NA	NA
Abbreviations: F: forward; R: reverse; M: Methylated; U: Unmethylated; MSP: methylation-specific PCR; QMSP: quantitative methylation-specific PCR; ddMSP: droplet digital MSP; NA: not available.
