# Supplementary material for: Meta-analysis of the accuracy for RASSF1A methylation in bronchial aspirates for the diagnosis of lung cancer
Source: PLoS One. 2024 Jul 25;19(7):e0299447. doi: 10.1371/journal.pone.0299447 (PMC11271935; doi:10.1371/journal.pone.0299447)
Supplement: S1 File — (ZIP) [file pone.0299447.s006.zip]

Archive with 5 entries (4 files):
- S1 File/
- S1 File/Chen RY 2019.pdf
- S1 File/Liu JJ 2021.pdf
- S1 File/Yu ZT 2007.pdf
- S1 File/Zhang YM 2016.pdf
